# Supplementary material for: The prognosis of lipid reprogramming with the HMG-CoA reductase inhibitor, rosuvastatin, in castrated Egyptian prostate cancer patients: Randomized trial
Source: PLoS One. 2022 Dec 8;17(12):e0278282. doi: 10.1371/journal.pone.0278282 (PMC9731457; doi:10.1371/journal.pone.0278282)
Supplement: S1 Data — (XLSX) [file pone.0278282.s002.xlsx]

## Sheet: Sheet1
age	agegp	baselinePSA	PSA1	PSA2	PSA3	PSA4	PSA5	PSA6	PSAchange	bonemetastasis	palliation	familyhistory	comorbidities	Hypertension	DM	cardiac	smoking	Gleason	Bonepaingrading	baseline.ALP	alp	Typeofcastration	Performancestatus	baseline.LDL	LDL.BASELINE	LDL2	LDL3	LDL.change	BaselineTG	TG.BASELINE	TG2	TG3	TG.change	Baseline.cholest	CHOLESTEROL.BASELINE	CHOLESTEROL2	CHOLESTEROL3	Chol.change	Baseline.HDL	HDL.BASELINE	HDL2	HDL3	HDL.change	RESPONSE	Baseline.Aldoketoreductase	Aldoketoreductase.baseline	Aldoketoreductase.3mo	Aldoketoreductase.6mo	AKR.change
67	2	5	2685	500	9	3.6	2.7	1.4	-2683.6	1	1	0	1	1	0	0	1	2	2	2	280	s		2	130	153	129	-1	2	189	195	156	-33	2	229	233	210	-19	2	42	43	49	7	regression	1	5562.5		6562.5	1000
59	1	5	3373	856	1104	1500				1	1	0	0	0	0	0	1		2	2	621	S + chemo	2	2	127	143	136	9	2	170	167	161	-9	2	240	245	252	12	1	48	39	43	-5	progression	1	4312.5	7625		3312.5
60	1	5	3746.6	31	2.3	13	4.3	3	-3743.6	1	1	0	1	0	1	0	0	3	2	2	2950	S + chemo	4	2	131	133	127	-4	2	176	177	125	-51	1	120	128	132	12						regression	2	6187.5		7437.5	1250
73	2	5	670.5	96	19	5	6	4.5	-666	1	1	0	1	1	1	1	1	3	1	2	870	h	2	2	183	166	164	-19	2	233	211	201	-32	2	239	213	198	-41	2	32	37	39	7	regression	2	6062.5	7813	12000	5937.5
61	1	3	26.4	21	3.2	3.6	2.9	12	-14.4	0	1	0	1	0	0	1	1	3	2	1	59	S + chemo	2	2	120	113	107	-13	2	167	143	146	-21	1	119	116	103	-16	2	36	47	50	14	progression	1	5625	6500	6437.5	812.5
69	2	5	1587	85	21	35	51			1	1	0	0	0	0	0	1	3	2	2	4201	s	1	2	111	123	100	-11	1	144	132	133	-11	2	189	180	174	-15	2	38	38	41	3	progression	1	4625	8312	5062.5	437.5
69	2	3	24.6	6.6	1.1	0.15	48	56	31.4	1	1	0	1	1	0	0	1	1	1	1	108	s	3	2	141	120	113	-28	2	159	139	123	-36	2	216	197	185	-31	1	45	46	42	-3	progression	2	8062.5	6625		-8062.5
72	2	5	100	0.57	1.92	0.69	0.66	0.4	-99.6	1	0	0	0	0	0	0	1	2	1	1	100	s	1	1	91	171	123	32	2	171	233	148	-23	1	156	259	210	54	1	52	47	38	-14	regression	2	6000	6438	7312.5	1312.5
58	1	5	576.5	0.1	0.22	0.23	0.31	0.2	-576.3	1	1	0	0	0	0	0	1	2	1	2	300	s	1	1	71	92	68	-3	1	139	145	143	4	1	126	138	119	-7	1	51	39	42	-9	regression	2	5937.5	8688	6500	562.5
73	2	3	38.8	70.17	12	15.89	23	29.18	-9.62	1	1	0	1	1	1	1	1	3	2	1	81	S + chemo	1	2		181	180	0	2	241	279	280	39	2	233	249	257	24	2	30	27	31	1	progression	2	7375	6875	10000	2625
72	2	5	224	36.39	23	24				1	1	0	0	0	0	0	0	2	1	2	209	s	1																					progression	1	4312.5		5437.5	1125
82	3	5	97.6	3.2	2.9	2.7	1.9	1.4	-96.2	0	0	0	0	0	0	0	0	3	1	1	104	s	3	2	140	127	100	-40	2	159	139	103	-56	2	211	198	165	-46	2	40	46	39	-1	regression	2	6750		13937.5	7187.5
66	2	5	2131	722	803	0.87	0.08	0.01	-2130.99	1	1	1	1	0	1	0	0	2	1	2	750	s	2	2	133	143	116	-17	2	170	177	131	-39	2	230	245	200	-30	1	46	36	43	-3	regression	2	6125	6625		500
66	2	3	19.7	35.34	2.9	0.39	1.1	2	-17.7	1	1	1	0	0	0	0	1	3	2	2	900	s	1	2	185	189	189	4	2	226	154	160	-66	2	265	179	167	-98	1	49	53	56	7	regression	1	5687.5	8688	7812.5	2125
74	2	3	35	25	11.5	1.2	1.3	1.1	-33.9	1	1	0	1	0	1	0	1	3	2	2	678	s	4	1	76	53	60	-16	1	121	105	103	-18						1	56	37	40	-16	regression			5625
59	1	5	226	13.2	3	2.65	2.84	3.16	-222.84	1	0	0	0	0	0	0	1	3	1	2	242	s	1	2	119	133	108	-11	1	141	132	113	-28	2	179	180	164	-15	2	37	38	43	6	regression	2	15062.5	9625		-5437.5
67	2	5	1851	423	1087	1100				1	0	0	1	0	1	0	1	3	1	1	110	s	2	2	102	117	90	-12	1	142	160	155	13	2	188	208	199	11	1	54	49	41	-13		2	8500
60	1	3	14.7	0.72						1	1	0	0	0	0	0	1	3	2	2	225	s	4	2	223	234	180	-43	1	94	88	76	-18	2	242	177	161	-81	1	48	50	49	1	regression	2	6875
68	2	5	505	42	18.9	17	15	13	-492	1	1	0	1	1	0	0	1	3	1	2	800	S + chemo	1	2	113	127	100	-13	1	101	126	130	29	1	149	199	195	46	1	48	53	59	11	regression	2	10187.5	4688		-5500
63	1	5	100	31.57						1	0	0	1	1	0	1	1	2	1	1	103	s	2	2	183	161	159	-24	2	230	201	189	-41	2	229	203	180	-49	2	32	37	36	4	regression	1	4750
67	2	5	2685	500	9	3.6	2.7	1.4	-2683.6	1	1	0	1	1	0	0	1	2	2	2	280	s		2	130	153	129	-1	2	189	195	156	-33	2	229	233	210	-19	2	42	43	49	7	regression	1	5562.5		6562.5	1000
59	1	5	3373	856	1104	1500				1	1	0	0	0	0	0	1		2	2	621	S + chemo	2	2	127	143	136	9	2	170	167	161	-9	2	240	245	252	12	1	48	39	43	-5	progression	1	4312.5	7625		3312.5
60	1	5	3746.6	31	2.3	13	4.3	3	-3743.6	1	1	0	1	0	1	0	0	3	2	2	2950	S + chemo	4	2	131	133	127	-4	2	176	177	125	-51	1	120	128	132	12						regression	2	6187.5		7437.5	1250
73	2	5	670.5	96	19	5	6	4.5	-666	1	1	0	1	1	1	1	1	3	1	2	870	h	2	2	183	166	164	-19	2	233	211	201	-32	2	239	213	198	-41	2	32	37	39	7	regression	2	6062.5	7813	12000	5937.5
61	1	3	26.4	21	3.2	3.6	2.9	12	-14.4	0	1	0	1	0	0	1	1	3	2	1	59	h + chemo	2	2	120	113	107	-13	2	167	143	146	-21	1	119	116	103	-16	2	36	47	50	14	progression	1	5625	6500	6437.5	812.5
69	2	5	1587	85	21	35	51			1	1	0	0	0	0	0	1	3	2	2	4201	s	1	2	111	123	100	-11	1	144	132	133	-11	2	189	180	174	-15	2	38	38	41	3	progression	1	4625	8312	5062.5	437.5
69	2	3	24.6	6.6	1.1	0.15	48	56	31.4	1	1	0	1	1	0	0	1	1	1	1	108	s	3	2	141	120	113	-28	2	159	139	123	-36	2	216	197	185	-31	1	45	46	42	-3	progression	2	8062.5	6625		-8062.5
72	2	5	100	0.57	1.92	0.69	0.66	0.4	-99.6	1	0	0	0	0	0	0	1	2	1	1	100	s	1	1	91	171	123	32	2	171	233	148	-23	1	156	259	210	54	1	52	47	38	-14	regression	2	6000	6438	7312.5	1312.5
58	1	5	576.5	0.1	0.22	0.23	0.31	0.2	-576.3	1	1	0	0	0	0	0	1	2	1	2	300	s	1	1	71	92	68	-3	1	139	145	143	4	1	126	138	119	-7	1	51	39	42	-9	regression	2	5937.5	8688	6500	562.5
73	2	3	38.8	70.17	12	15.89	23	29.18	-9.62	1	1	0	1	1	1	1	1	3	2	1	81	S + chemo	1	2	180	181	180	0	2	241	279	280	39	2	233	249	257	24	2	30	27	31	1	progression	2	7375	6875	10000	2625
72	2	5	224	36.39	23	24				1	1	0	0	0	0	0	0	2	1	2	209	s	1																					progression	1	4312.5		5437.5	1125
82	3	5	97.6	3.2	2.9	2.7	1.9	1.4	-96.2	0	0	0	0	0	0	0	0	3	1	1	104	s	3	2	140	127	100	-40	2	159	139	103	-56	2	211	198	165	-46	2	40	46	39	-1	regression	2	6750		13937.5	7187.5
66	2	5	2131	722	803	0.87	0.08	0.01	-2130.99	1	1	1	1	0	1	0	0	2	1	2	750	s	2	2	133	143	116	-17	2	170	177	131	-39	2	230	245	200	-30	1	46	36	43	-3	regression	2	6125	6625		500
66	2	3	19.7	35.34	2.9	0.39	1.1	2	-17.7	1	1	1	0	0	0	0	1	3	2	2	900	s	1	2	185	189	189	4	2	226	154	160	-66	2	265	179	167	-98	1	49	53	56	7	regression	1	5687.5	8688	7812.5	2125
74	2	3	35	25	11.5	1.2	1.3	1.1	-33.9	1	1	0	1	0	1	0	1	3	2	2	678	s	4	1	76	53	60	-16	1	121	105	103	-18						1	56	37	40	-16	regression			5625
59	1	5	226	13.2	3	2.65	2.84	3.16	-222.84	1	0	0	0	0	0	0	1	3	1	2	242	s	1	2	119	133	108	-11	1	141	132	113	-28	2	179	180	164	-15	2	37	38	43	6	regression	2	15062.5	9625		-5437.5
67	2	5	1851	423	1087	1100				1	0	0	1	0	1	0	1	3	1	1	110	s	2	2	102	117	90	-12	1	142	160	155	13	2	188	208	199	11	1	54	49	41	-13		2	8500
60	1	3	14.7	0.72						1	1	0	0	0	0	0	1	3	2	2	225	s	4	2	223	234	180	-43	1	94	88	76	-18	2	242	177	161	-81	1	48	50	49	1	regression	2	6875
68	2	5	505	42	18.9	17	15	13	-492	1	1	0	1	1	0	0	1	3	1	2	800	S + chemo	1	2	113	127	100	-13	1	101	126	130	29	1	149	199	195	46	1	48	53	59	11	regression	2	10187.5	4688		-5500
63	1	5	100	31.57						1	0	0	1	1	0	1	1	2	1	1	103	s	2	2	183	161	159	-24	2	230	201	189	-41	2	229	203	180	-49	2	32	37	36	4	regression	1	4750
62	1	5	320	12.6	2	1.3	0.91	0.6	-319.4	1	1	0	1	1	0	0	1	3	2	2	200	S + chemo	3	2	120	134	167	47	2	175	177	176	1	2	210	213	231	21	1	45	43	40	-5	regression	1	5437.5
81	3	5	584.5	95						1	1	1	1	1	1	0	1	3	2	2	212	S	2	2	169	181	185	16	2	204	227	240	36	2	248	156	270	22	2	33	30	31	-2	progression	1	5250	6063		812.5
63	1	5	67.35	235	27	54.74				0	1	0	0	0	0	0	0	3	2	2	400	S + chemo	3	2	156	166	184	28	2	188	204	223	35	2	221	239	238	17	2	32	35	36	4	regression	2	7437.5
65	2	5	1947	123	96	74	50	27	-1920	1	1	0	0	0	0	0	1	3	2	2	320	S + chemo	1	2	130	148	149	19	2	153	168	174	21	2	201	218	224	23	1	53	56	49	-4	regression	1	5812.5		8187.5	2375
76	3	3	35	0.83	0.53	0.2	0.18	0.17	-34.83	1	1	0	1	1	0	1	1	3	2	2	450	S + chemo	1	2	107	133	138	31	1	137	146	148	11	2	178	174	183	5	1	58	56	57	-1	regression	1	5312.5		8562.5	3250
68	2	5	79.8	47.42	4.4	0.17	0.12	0.19	-79.61	1	1	0	0	0	0	0	1	2	1	1	63	s	2	2	110	119	139	29	1	129	132	148	19	2	179	198	193	14	1	61	57	59	-2	regression	2	7125		8187.5	1062.5
66	2	5	1016	800	1110	1190	1215			1	0	0	0	0	0	0	1	2	1	2	667	s	1	1	71	73	78	7	1	78	89	94	16	1	113	124	152	39	1	48	46	49	1	progression	2	5875
72	2	3	9.5	272	201	0.95	0.8	0.2	-9.3	1	1	0	0	0	0	0	1	2	2	1	138	s	1	1	84	95	123	39	1	124	119	135	11	1	159	178	186	27	1	64	59	53	-11	regression	1	4250
67	2	5	1900	0.03						1	1	0	0	0	0	0	1	3	1	1	63	s	3	2	171	199	225	54	2	209	238	243	34	2	242	257	259	17	1	49	42	38	-11	regression	2	10062.5
67	2	5	99	4.16	29.27	113.74	150	185	86	1	1	0	0	0	0	0	1	3	2	2	190	S + chemo	2	2	164	189	213	49	2	210	221	223	13	2	239	257	266	27	2	36	34	31	-5	progression	2	9312.5
74	2	5	288	2.24	1.8	1	0.8			1	0	0	0	0	0	0	1	2	1	1	78	s	1	1	64	72	71	7	1	91	103	114	23	1	127	140	138	11	1	67	59	59	-8	regression	1	5125
56	1	5	1459	2.57	1.69	0.8	0.7	0.66	-1458.34	1	1	0	0	0	0	0	0	3	2	2	1400	s	2	2	129	138	143	14	2	151	159	169	18	1	130	137	145	15	1	60	55	54	-6	regression	1	5687.5
60	1	5	2500	1450	1590					1	1	1	1	1	1	0	1	2	1	2	2600	s	3	2	153	165	174	21	2	174	179	188	14	2	217	229	237	20	2	39	30	31	-8	progression	1	5062.5
74	2	5	1750	220	186	170				1	1	1	1	1	1	0	1	3	1	2	856	s	3	2	166	189	208	42	2	208	214	213	5	2	247	267	275	28	2	36	32	30	-6	progression	1	4562.5
71	2	5	3000	440	50	38	32	29	-2971	1	0	0	0	0	0	0	1	2	1	2	341	s	1	1	74	81	88	14	1	116	129	137	21	1	138	149	161	23	1	53	53	48	-5	regression	1	5375
62	1	5	320	12.6	2	1.3	0.91	0.6	-319.4	1	1	0	1	1	0	0	1	3	2	2	200	S + chemo	3	2	120	134	167	47	2	175	177	176	1	2	210	213	231	21	1	45	43	40	-5	regression	1	5437.5
81	3	5	584.5	95						1	1	1	1	1	1	0	1	3	2	2	212	S	2	2	169	181	185	16	2	204	227	240	36	2	248	156	270	22	2	33	30	31	-2	progression	1	5250	6063		812.5
63	1	5	67.35	235	27	54.74				0	1	0	0	0	0	0	0	3	2	2	400	S + chemo	3	2	156	166	184	28	2	188	204	223	35	2	221	239	238	17	2	32	35	36	4	regression	2	7437.5
65	2	5	1947	123	96	74	50	27	-1920	1	1	0	0	0	0	0	1	3	2	2	320	S + chemo	1	2	130	148	149	19	2	153	168	174	21	2	201	218	224	23	1	53	56	49	-4	regression	1	5812.5		8187.5	2375
76	3	3	35	0.83	0.53	0.2	0.18	0.17	-34.83	1	1	0	1	1	0	1	1	3	2	2	450	S + chemo	1	2	107	133	138	31	1	137	146	148	11	2	178	174	183	5	1	58	56	57	-1	regression	1	5312.5		8562.5	3250
68	2	5	79.8	47.42	4.4	0.17	0.12	0.19	-79.61	1	1	0	0	0	0	0	1	2	1	1	63	s	2	2	110	119	139	29	1	129	132	148	19	2	179	198	193	14	1	61	57	59	-2	regression	2	7125		8187.5	1062.5
66	2	5	1016	800	1110	1190	1215			1	0	0	0	0	0	0	1	2	1	2	667	s	1	1	71	73	78	7	1	78	89	94	16	1	113	124	152	39	1	48	46	49	1	progression	2	5875
72	2	3	9.5	272	201	0.95	0.8	0.2	-9.3	1	1	0	0	0	0	0	1	2	2	1	138	s	1	1	84	95	123	39	1	124	119	135	11	1	159	178	186	27	1	64	59	53	-11	regression	1	4250
67	2	5	1900	0.03						1	1	0	0	0	0	0	1	3	1	1	63	s	3	2	171	199	225	54	2	209	238	243	34	2	242	257	259	17	1	49	42	38	-11	regression	2	10062.5
67	2	5	99	4.16	29.27	113.74	150	185	86	1	1	0	0	0	0	0	1	3	2	2	190	S + chemo	2	2	164	189	213	49	2	210	221	223	13	2	239	257	266	27	2	36	34	31	-5	progression	2	9312.5
74	2	5	288	2.24	1.8	1	0.8			1	0	0	0	0	0	0	1	2	1	1	78	s	1	1	64	72	71	7	1	91	103	114	23	1	127	140	138	11	1	67	59	59	-8	regression	1	5125
56	1	5	1459	2.57	1.69	0.8	0.7	0.66	-1458.34	1	1	0	0	0	0	0	0	3	2	2	1400	s	2	2	129	138	143	14	2	151	159	169	18	1	130	137	145	15	1	60	55	54	-6	regression	1	5687.5
60	1	5	2500	1450	1590					1	1	1	1	1	1	0	1	2	1	2	2600	s	3	2	153	165	174	21	2	174	179	188	14	2	217	229	237	20	2	39	30	31	-8	progression	1	5062.5
74	2	5	1750	220	186	170				1	1	1	1	1	1	0	1	3	1	2	856	s	3	2	166	189	208	42	2	208	214	213	5	2	247	267	275	28	2	36	32	30	-6	progression	1	4562.5
71	2	5	3000	440	50	38	32	29	-2971	1	0	0	0	0	0	0	1	2	1	2	341	s	1	1	74	81	88	14	1	116	129	137	21	1	138	149	161	23	1	53	53	48	-5	regression	1	5375
[truncated: 31 more columns]

## Sheet: Sheet4
					TC 1	TC	LDL 1	LDL
					240	229	127	131
					119			183
					189	120		130
					216	239	120	140
					233		111	133
					242	120	141	185
					240	239	169	76
					119	156	171	119
					189	126		102
					216	156		91
					233	126	223	71
					242	211	180	113
					248	230		183
					242	265		130
					248		127	131
					242	179		183
						188	223	91
							120	71
						149	111	140
						229	141	133
						229	169	185
						211	171	76
					216.125	230	153.6	119
						265		102
								113
						179		183
						188		120
						149		156
						229		130
								107
						210		110
						221		71
						201		84
						178		164
						179		64
						113		129
						159		153
						239		166
						127		74
						130		120
						217		156
						247		130
						138		107
						210		110				244
						221		71				240
						201		84				201
						178		164				198
						179		64				218
						113		129				233
						159		153				242
						239		166				240
						127		74				204
						130		122.5				194
						217		ALIVE				216
						247						233
						138						245
						187.2						248
						ALIVE						247
												246
												242
												228.882
